# Supplementary material for: Managing Pneumonia Due to Rare Non-Fermenting Gram-Negative Bacteria: Epidemiology, Risk Factors and Therapeutic Strategies
Source: Antibiotics (Basel). 2026 May 4;15(5):465. doi: 10.3390/antibiotics15050465 (PMC13203845; doi:10.3390/antibiotics15050465)
Supplement: Supplementary file 1 [file antibiotics-15-00465-s001.zip]

Archive with 1 entries (1 files):
- antibiotics-4228961-supplementary.pdf
